# Supplementary material for: Data on the synthesis and characterizations of carboxylated carbon-based catalyst from eucalyptus as efficient and reusable catalysts for hydrolysis of eucalyptus
Source: Data Brief. 2020 Apr 17;30:105520. doi: 10.1016/j.dib.2020.105520 (PMC7182705; doi:10.1016/j.dib.2020.105520)
Supplement: Supplementary file 1 [file mmc1.xlsx]

## Sheet: Figure 2
##TITLE= Audit trail, TOPSPIN		Version 3.1
##JCAMPDX= 5.01
##ORIGIN= Bruker BioSpin GmbH
##OWNER= nmr
$$ D:/NMR400/602/data/nmr/nmr/HASSAN-E/10/pdata/1/auditp.txt
##AUDIT TRAIL= $$ (NUMBER, WHEN, WHO, WHERE, PROCESS, VERSION, WHAT)
( 1,<2016-03-17 17:39:29.233 +0800>,<nmr>,<CZC2138PDL>,<go>,<TOPSPIN 3.1>,
<created by zg
	started at 2016-03-17 17:39:07.736 +0800,
	POWCHK enabled, PULCHK disabled,
configuration hash MD5:
EE 5E 42 AF 29 A4 78 B3 98 2F 58 08 F4 67 CE FE
data hash MD5: 64K
EC EA C7 56 67 B6 15 C0 CA 58 D0 45 22 46 58 56>)
( 2,<2016-03-17 17:39:30.122 +0800>,<nmr>,<CZC2138PDL>,<audit>,<TOPSPIN 3.1>,
<user comment:
ICON-NMR User ID: nmr
data hash MD5: 64K
EC EA C7 56 67 B6 15 C0 CA 58 D0 45 22 46 58 56>)
( 3,<2016-03-17 17:39:30.154 +0800>,<nmr>,<CZC2138PDL>,<audit>,<TOPSPIN 3.1>,
<user comment:
ICON-NMR User ID: nmr
data hash MD5: 64K
EC EA C7 56 67 B6 15 C0 CA 58 D0 45 22 46 58 56>)
( 4,<2016-03-17 17:39:30.653 +0800>,<nmr>,<CZC2138PDL>,<proc1d>,<TOPSPIN 3.1>,
<Start of raw data processing
ef LB = 0.3 FT_mod = 6 PKNL = 1 SI = 64K
data hash MD5: 64K
A3 A1 F6 EC 41 04 94 96 E7 C9 9B 8C 7C 1F 27 AE>)
( 5,<2016-03-17 17:39:30.949 +0800>,<nmr>,<CZC2138PDL>,<proc1d>,<TOPSPIN 3.1>,
<apk
data hash MD5: 64K
61 23 62 79 71 1B 47 34 A0 32 46 4C 7E 50 CD 4F>)
( 6,<2016-03-17 17:39:31.043 +0800>,<nmr>,<CZC2138PDL>,<proc1d>,<TOPSPIN 3.1>,
<abs ABSG = 5
data hash MD5: 64K
2B 9D 01 26 B4 E7 26 AC EA 25 5D C5 0C 9D 35 34>)
( 7,<2016-03-17 18:39:19.595 +0800>,<nmr>,<CZC2138PDL>,<proc1d>,<TOPSPIN 3.1>,
<abs ABSG = 5
data hash MD5: 64K
A1 D1 E9 0B C0 3F 91 F8 F0 26 B4 66 B4 BA F5 1C>)
##END=
$$ hash MD5
$$ 1E F0 C2 0D 7A AB 09 BC 79 97 10 74 2F 75 82 25
			##TITLE= Audit trail, TOPSPIN		Version 3.1
			##JCAMPDX= 5.01
			##ORIGIN= Bruker BioSpin GmbH
			##OWNER= nmr
			$$ D:/NMR400/602/data/nmr/nmr/HASSAN-E/11/audita.txt
			##AUDIT TRAIL= $$ (NUMBER, WHEN, WHO, WHERE, PROCESS, VERSION, WHAT)
			( 1,<2016-03-17 18:38:55.836 +0800>,<nmr>,<CZC2138PDL>,<go>,<TOPSPIN 3.1>,
			<created by zg
				started at 2016-03-17 17:40:25.955 +0800,
				POWCHK enabled, PULCHK disabled,
			configuration hash MD5:
			EE 5E 42 AF 29 A4 78 B3 98 2F 58 08 F4 67 CE FE
			data hash MD5: 64K
			B5 17 FE 1F 0B 3D 4C A6 F2 79 CB D4 D8 D7 48 36>)
			( 2,<2016-03-17 18:38:56.569 +0800>,<nmr>,<CZC2138PDL>,<audit>,<TOPSPIN 3.1>,
			<user comment:
			ICON-NMR User ID: nmr
			data hash MD5: 64K
			B5 17 FE 1F 0B 3D 4C A6 F2 79 CB D4 D8 D7 48 36>)
			( 3,<2016-03-17 18:38:56.585 +0800>,<nmr>,<CZC2138PDL>,<audit>,<TOPSPIN 3.1>,
			<user comment:
			ICON-NMR User ID: nmr
			data hash MD5: 64K
			B5 17 FE 1F 0B 3D 4C A6 F2 79 CB D4 D8 D7 48 36>)
			##END=
			$$ hash MD5
			$$ DD 8F E6 DF 1C DD A4 E3 28 98 11 05 FE F6 BF 1C

## Sheet: Figure 3
		TGA
33.695	99.7202	101.323	100.554	99.463
36.195	99.6886	101.323	100.554	99.7281
38.695	99.665	100.801	98.9497	99.5212
41.195	99.7061	100.473	99.142	99.4973
43.695	99.7206	100.684	99.3277	99.4821
46.195	99.6976	100.782	99.4844	99.6695
48.695	99.7469	100.897	99.6749	99.4815
51.195	99.7202	100.887	99.6558	99.6366
53.695	99.7028	100.9	99.695	99.5962
56.195	99.7019	100.882	99.6515	99.5211
58.695	99.6589	100.863	99.6375	99.4443
61.195	99.6429	100.883	99.6419	99.4858
63.695	99.6454	100.901	99.6753	99.4438
66.195	99.6262	100.88	99.6	99.3845
68.695	99.5911	100.828	99.5615	99.4422
71.195	99.5911	100.806	99.5962	99.4444
73.695	99.5896	100.847	99.5962	99.2974
76.195	99.5522	100.811	99.6165	99.3723
78.695	99.5708	100.813	99.5985	99.3516
81.195	99.5806	100.758	99.578	99.3513
83.695	99.5741	100.723	99.5602	99.241
86.195	99.515	100.723	99.5552	99.2778
88.695	99.4778	100.67	99.4645	99.3157
91.195	99.4683	100.617	99.4646	99.2254
93.695	99.4802	100.634	99.4841	99.0375
96.195	99.508	100.633	99.5593	99.1527
98.695	99.4775	100.618	99.557	99.3703
101.195	99.4402	100.584	99.4648	99.2424
103.695	99.4208	100.553	99.4474	99.1474
106.195	99.4216	100.547	99.4455	99.0378
108.695	99.4215	100.543	99.4647	99.0741
111.195	99.4296	100.507	99.4665	99.1482
113.695	99.403	100.473	99.4881	99.1111
116.195	99.403	100.44	99.4804	99.0741
118.695	99.3651	100.405	99.4463	98.9442
121.195	99.3283	100.297	99.4243	98.8704
123.695	99.3514	100.3	99.4071	98.8896
126.195	99.3296	100.247	99.4073	98.9261
128.695	99.3657	100.265	99.4646	98.9259
131.195	99.365	100.213	99.4277	98.7957
133.695	99.3461	100.124	99.3883	98.757
136.195	99.3474	100.071	99.3689	98.7409
138.695	99.3665	100.053	99.4073	98.7037
141.195	99.3833	100.053	99.3881	98.7067
143.695	99.347	99.9824	99.3923	98.6297
146.195	99.3459	99.947	99.3498	98.5563
148.695	99.2724	99.8377	99.2928	98.573
151.195	99.256	99.7712	99.2927	98.5355
153.695	99.1981	99.7344	99.2734	98.3497
156.195	99.2164	99.6477	99.235	98.2778
158.695	99.1976	99.5414	99.1778	98.2546
161.195	99.1604	99.4662	99.1587	98.1303
163.695	99.1418	99.3654	99.1021	98.0926
166.195	99.1045	99.2945	99.0971	97.9815
168.695	99.0672	99.2229	99.0631	97.8323
171.195	99.0298	99.1182	99.044	97.7217
173.695	98.9557	99.0135	98.9637	97.5925
176.195	98.9046	98.9095	98.8911	97.6054
178.695	98.806	98.7835	98.8147	97.5556
181.195	98.7619	98.66	98.7572	97.4043
183.695	98.6408	98.5185	98.6998	97.0893
186.195	98.5821	98.4274	98.6598	96.8519
188.695	98.5075	98.3068	98.5657	96.9074
191.195	98.4509	98.2022	98.4487	96.8705
193.695	98.3211	98.077	98.335	96.7591
196.195	98.2276	97.9718	98.2024	96.5802
198.695	98.1477	97.8661	98.1644	96.2217
201.195	98.0598	97.7226	98.0293	96.1667
203.695	97.9852	97.6788	97.9354	96.0361
206.195	97.9088	97.6036	97.8271	95.9298
208.695	97.8171	97.4778	97.7628	95.7404
211.195	97.704	97.3534	97.6331	95.6503
213.695	97.5889	97.252	97.5538	95.5035
216.195	97.4995	97.1085	97.3988	95.3149
218.695	97.3876	96.9454	97.2461	95.0739
221.195	97.2234	96.8074	97.0936	94.8539
223.695	97.1445	96.7208	96.9393	94.6792
226.195	97.0165	96.5982	96.8473	94.6305
228.695	96.8287	96.4562	96.7304	94.4228
231.195	96.6979	96.3006	96.5965	94.1449
233.695	96.5484	96.1646	96.4387	93.9448
236.195	96.3998	96.0161	96.2512	93.7411
238.695	96.2313	95.8373	96.0643	93.6672
241.195	96.0448	95.6639	95.8698	93.4639
243.695	95.8389	95.4688	95.6424	93.0178
246.195	95.618	95.2741	95.4629	92.7983
248.695	95.4855	95.1099	95.2414	92.6121
251.195	95.2638	94.915	95.0262	92.4645
253.695	95.0554	94.6905	94.8361	92.2408
256.195	94.7923	94.464	94.5507	91.927
258.695	94.5493	94.2194	94.2748	91.6262
261.195	94.2958	93.9858	94.0347	91.4436
263.695	94.0678	93.7479	93.7668	91.1605
266.195	93.7685	93.4564	93.4725	90.724
268.695	93.4367	93.1943	93.1377	90.5021
271.195	93.0972	92.9232	92.8007	90.2173
273.695	92.7989	92.632	92.4649	89.9622
276.195	92.4385	92.3538	92.142	89.6059
278.695	92.164	92.0475	91.8368	89.3144
281.195	91.7882	91.7304	91.5462	89.0024
283.695	91.4922	91.4426	91.2431	88.7983
286.195	91.1575	91.1128	90.8608	88.5758
288.695	90.8307	90.85	90.5162	88.2798
291.195	90.4674	90.5453	90.2119	87.9458
293.695	90.0889	90.263	89.8282	87.6304
296.195	89.7123	89.9032	89.4236	87.3307
298.695	89.3707	89.5949	89.043	87.038
301.195	88.9392	89.2292	88.6675	86.6852
303.695	88.5232	88.8505	88.2615	86.3201
306.195	88.1775	88.5397	87.8774	86.0092
308.695	87.7542	88.1987	87.4799	85.6664
311.195	87.3266	87.8336	87.0268	85.3067
313.695	86.8662	87.4163	86.5763	84.9227
316.195	86.3928	87.0473	86.1042	84.5359
318.695	85.8937	86.6292	85.5453	84.1674
321.195	85.3593	86.1947	85.1347	83.7859
323.695	84.8835	85.7779	84.608	83.3308
326.195	84.3375	85.3213	84.0997	82.8893
328.695	83.8128	84.8393	83.5389	82.4055
331.195	83.283	84.4107	82.9816	81.9774
333.695	82.6979	83.895	82.3941	81.4895
336.195	82.0735	83.3733	81.8405	80.9417
338.695	81.474	82.8282	81.3017	80.4767
341.195	80.8375	82.2716	80.6857	79.9306
343.695	80.1503	81.6812	80.023	79.3075
346.195	79.5421	81.0954	79.3959	78.7362
348.695	78.8136	80.4288	78.7629	78.1505
351.195	78.1178	79.8247	78.0617	77.4784
353.695	77.4515	79.2133	77.3021	76.8925
356.195	76.6289	78.4737	76.6441	76.1823
358.695	75.8874	77.755	75.8274	75.4477
361.195	75.0654	77.0063	75.1375	74.7224
363.695	74.1843	76.2335	74.3963	74.1195
366.195	73.4206	75.5588	73.5821	73.3099
368.695	72.5556	74.7439	72.8211	72.596
371.195	71.7408	73.9264	72.084	71.8963
373.695	70.8611	73.1179	71.2569	71.1988
376.195	69.9566	72.3551	70.478	70.331
378.695	69.1659	71.5727	69.6818	69.5482
381.195	68.3071	70.7683	68.9655	68.814
383.695	67.4428	69.9157	68.137	68.1932
386.195	66.6753	69.1213	67.3779	67.2108
388.695	65.9166	68.3562	66.6568	66.6022
391.195	65.1253	67.5935	65.9517	65.9
393.695	64.4578	66.8403	65.317	65.2199
396.195	63.824	66.2169	64.676	64.5923
398.695	63.2129	65.5641	64.05	63.9125
401.195	62.5919	64.9144	63.4285	63.3535
403.695	62.0526	64.2873	62.9411	62.8499
406.195	61.5684	63.747	62.4589	62.3161
408.695	61.1094	63.2467	61.9488	61.9179
411.195	60.6258	62.7861	61.4547	61.5175
413.695	60.1662	62.3307	61.0577	61.1489
416.195	59.7045	61.9335	60.6864	60.6837
418.695	59.3279	61.5468	60.2856	60.2716
421.195	58.8967	61.1642	59.8681	59.8761
423.695	58.5041	60.7789	59.4834	59.4976
426.195	58.1375	60.3967	59.1085	59.1518
428.695	57.7477	60.0111	58.7752	58.8734
431.195	57.4115	59.6824	58.3637	58.5197
433.695	57.014	59.317	58.0243	58.1662
436.195	56.6057	58.978	57.6672	57.776
438.695	56.2793	58.6434	57.3446	57.4636
441.195	55.996	58.3062	56.9928	57.1621
443.695	55.7043	58.0179	56.7041	56.9209
446.195	55.3918	57.7257	56.444	56.574
448.695	55.1002	57.4771	56.171	56.3192
451.195	54.8043	57.2119	55.8726	56.008
453.695	54.5145	56.9155	55.5941	55.7755
456.195	54.1959	56.6324	55.2962	55.4979
458.695	53.9368	56.3661	55.0049	55.2613
461.195	53.6594	56.1006	54.8008	55.0599
463.695	53.4381	55.9092	54.5502	54.9257
466.195	53.2085	55.7007	54.3213	54.7254
468.695	52.9846	55.5024	54.1095	54.4256
471.195	52.7991	55.294	53.8776	54.1665
473.695	52.5613	55.0618	53.6551	53.9304
476.195	52.3299	54.9079	53.443	53.7852
478.695	52.1463	54.7094	53.3051	53.6861
481.195	51.9209	54.5534	53.0975	53.5186
483.695	51.7168	54.3026	52.8861	53.2963
486.195	51.5373	54.1097	52.6979	53.002
488.695	51.3865	53.9888	52.543	52.7866
491.195	51.2087	53.8013	52.3707	52.7062
493.695	51.0464	53.6447	52.2173	52.5369
496.195	50.878	53.4563	52.0453	52.3505
498.695	50.7049	53.296	51.9402	52.2076
501.195	50.5777	53.1934	51.7811	52.0743
503.695	50.3919	53.0158	51.6229	51.9846
506.195	50.1819	52.8609	51.4561	51.8717
508.695	50.0168	52.6643	51.2238	51.7235
511.195	49.8525	52.5045	51.05	51.5
513.695	49.719	52.3492	50.8989	51.3394
516.195	49.5524	52.1836	50.7267	51.1619
518.695	49.4219	52.0471	50.6119	51.0556
521.195	49.256	51.87	50.4208	50.9628
523.695	49.0117	51.6936	50.2483	50.63
526.195	48.8996	51.5224	50.0949	50.5552
528.695	48.7694	51.4128	49.9691	50.4259
531.195	48.6582	51.3053	49.8063	50.3149
533.695	48.4829	51.1612	49.7133	50.1093
536.195	48.3428	51.04	49.5915	50.0555
538.695	48.1738	50.8919	49.4456	49.943
541.195	48.0227	50.7406	49.3314	49.7527
543.695	47.8949	50.5976	49.1781	49.594
546.195	47.7538	50.4756	49.0234	49.4629
548.695	47.6142	50.3525	48.8867	49.3889
551.195	47.4432	50.2111	48.7572	49.2222
553.695	47.2954	50.1101	48.6429	49.055
556.195	47.1341	49.9916	48.5022	48.8914
558.695	47.0156	49.8261	48.3556	48.8349
561.195	46.8859	49.7199	48.2454	48.7406
563.695	46.7743	49.5794	48.1282	48.6325
566.195	46.6605	49.4618	48.0686	48.4619
568.695	46.5474	49.3655	47.9734	48.3682
571.195	46.4178	49.2605	47.7989	48.2975
573.695	46.3082	49.1007	47.6588	48.1329
576.195	46.1751	48.9772	47.5646	47.9927
578.695	46.0536	48.8888	47.3424	47.869
581.195	45.9136	48.7127	47.249	47.7794
583.695	45.7827	48.5892	47.1127	47.6464
586.195	45.6324	48.4693	46.998	47.5541
588.695	45.5413	48.3245	46.9216	47.4822
591.195	45.4481	48.1987	46.8061	47.3519
593.695	45.2608	48.0942	46.6261	47.2426
596.195	45.13	47.9544	46.5169	47.0554
598.695	45.0186	47.8477	46.3864	46.9042
601.195	44.8879	47.7419	46.2713	46.8333
603.695	44.7733	47.6368	46.1765	46.8032
606.195	44.7015	47.5309	46.0624	46.6785
608.695	44.593	47.4632	45.9465	46.5549
611.195	44.4584	47.3353	45.8516	46.3713
613.695	44.3686	47.2675	45.7016	46.2794
616.195	44.2183	47.143	45.5829	46.2407
618.695	44.1237	47.0723	45.5069	46.2038
621.195	44.0095	46.9652	45.3918	46.1481
623.695	43.9366	46.9093	45.2966	46.0896
626.195	43.8437	46.8255	45.2434	45.9632
628.695	43.7497	46.7169	45.1592	45.8527
631.195	43.732	46.6849	45.0649	45.8148
633.695	43.6383	46.5989	44.9913	45.7407
636.195	43.563	46.5286	44.9312	45.6668
638.695	43.4886	46.4551	44.8585	45.5907
641.195	43.3761	46.3861	44.7614	45.5354
643.695	43.3017	46.312	44.7423	45.4441
646.195	43.2663	46.2784	44.6654	45.4259
648.695	43.1716	46.2248	44.5886	45.3889
651.195	43.0972	46.1552	44.4752	45.2777
653.695	43.0227	46.1023	44.4359	45.2428
656.195	42.9478	46.0368	44.3404	45.1482
658.695	42.9073	45.956	44.2831	45.0287
661.195	42.8198	45.8733	44.1891	45.0185
663.695	42.7631	45.8014	44.0537	45.0376
666.195	42.6474	45.6791	43.9984	44.8148
668.695	42.5565	45.5876	43.9197	44.755
671.195	42.4813	45.5555	43.8623	44.5926
673.695	42.4433	45.485	43.8044	44.6111
676.195	42.3693	45.4321	43.7291	44.5185
678.695	42.3715	45.3616	43.6711	44.3892
681.195	42.2594	45.3081	43.6138	44.2781
683.695	42.1641	45.2567	43.5564	44.2591
686.195	42.0709	45.1321	43.5571	44.148
688.695	42.0709	45.0997	43.499	44.0364
691.195	42.0347	45.0111	43.4412	43.9259
693.695	41.9407	44.9158	43.3652	43.7765
696.195	41.8843	44.8325	43.3652	43.6294
698.695	41.8656	44.7971	43.3266	43.5366
701.195	41.8086	44.6903	43.2505	43.4076
703.695	41.7824	44.5856	43.2122	43.3149
706.195	41.6988	44.5151	43.1549	43.1897
708.695	41.6416	44.3745	43.0592	42.979
711.195	41.6045	44.2698	43.021	42.8153
713.695	41.5697	44.1447	42.9637	42.7407
716.195	41.474	44.0192	42.9252	42.6942
718.695	41.4179	43.8997	42.8484	42.6277
721.195	41.3806	43.7743	42.7724	42.5744
723.695	41.3437	43.6329	42.6774	42.5184
726.195	41.2883	43.5558	42.6576	42.4636
728.695	41.1939	43.4401	42.6195	42.3711
731.195	41.1606	43.3516	42.581	42.3148
733.695	41.1381	43.2462	42.543	42.2778
736.195	41.1007	43.2099	42.5048	42.2778
738.695	41.0634	43.1412	42.4807	42.2963
741.195	41.0392	43.104	42.4283	42.2407
743.695	41.0261	43.0864	42.4092	42.2423
746.195	40.9888	43.0688	42.3644	42.2037
748.695	40.9498	43.0335	42.3328	42.1666
751.195	40.9325	43.0159	42.2945	42.1296
753.695	40.8769	42.9814	42.2753	42.1296
756.195	40.8396	42.9277	42.1989	42.1296
758.695	40.763	42.8929	42.1415	42.0741
761.195	40.7462	42.857	42.1033	42.0188
763.695	40.6903	42.8219	42.0606	41.9815
766.195	40.6157	42.7866	42.0618	41.9445
768.695	40.653	42.7866	42.065	41.9446
771.195	40.6157	42.7866	42.065	41.8704
773.695	40.653	42.7688	--	41.9074
--	--	--	--	--
--	--	--	--	--
--	--	--	--	--
--	--	--	--	--
--	--	--	--	--
--	--	--	--	--
--	--	--	--	--
--	--	--	--	--
--	--	--	--	--
--	--	--	--	--
--	--	--	--	--
--	--	--	--	--
--	--	--	--	--
--	--	--	--	--
--	--	--	--	--
--	--	--	--	--
--	--	--	--	--
--	--	--	--	--
--	--	--	--	--
--	--	--	--	--
--	--	--	--	--
--	--	--	--	--
--	--	--	--	--
--	--	--	--	--
--	--	--	--	--
--	--	--	--	--
--	--	--	--	--
--	--	--	--	--
--	--	--	--	--
--	--	--	--	--
--	--	--	--	--
--	--	--	--	--
--	--	--	--	--
--	--	--	--	--
--	--	--	--	--
--	--	--	--	--
--	--	--	--	--
--	--	--	--	--
--	--	--	--	--
--	--	--	--	--
--	--	--	--	--
--	--	--	--	--
--	--	--	--	--
--	--	--	--	--
--	--	--	--	--
--	--	--	--	--
--	--	--	--	--
--	--	--	--	--
--	--	--	--	--
--	--	--	--	--
--	--	--	--	--
--	--	--	--	--
--	--	--	--	--
--	--	--	--	--
--	--	--	--	--
--	--	--	--	--
--	--	--	--	--
--	--	--	--	--
--	--	--	--	--
--	--	--	--	--
--	--	--	--	--
--	--	--	--	--
--	--	--	--	--
--	--	--	--	--
--	--	--	--	--
--	--	--	--	--
--	--	--	--	--
--	--	--	--	--
--	--	--	--	--
--	--	--	--	--
--	--	--	--	--
--	--	--	--	--
--	--	--	--	--
--	--	--	--	--
--	--	--	--	--
--	--	--	--	--
--	--	--	--	--
--	--	--	--	--
--	--	--	--	--
--	--	--	--	--
--	--	--	--	--
--	--	--	--	--
--	--	--	--	--
--	--	--	--	--
--	--	--	--	--
--	--	--	--	--
--	--	--	--	--
--	--	--	--	--
--	--	--	--	--
--	--	--	--	--
--	--	--	--	--
--	--	--	--	--
--	--	--	--	--
--	--	--	--	--
--	--	--	--	--
--	--	--	--	--
--	--	--	--	--
--	--	--	--	--
--	--	--	--	--
--	--	--	--	--
--	--	--	--	--
--	--	--	--	--
--	--	--	--	--
--	--	--	--	--
--	--	--	--	--
--	--	--	--	--
--	--	--	--	--
--	--	--	--	--
--	--	--	--	--
--	--	--	--	--
--	--	--	--	--
--	--	--	--	--
--	--	--	--	--
--	--	--	--	--
--	--	--	--	--
--	--	--	--	--
--	--	--	--	--
--	--	--	--	--
--	--	--	--	--
--	--	--	--	--
--	--	--	--	--
--	--	--	--	--
--	--	--	--	--
--	--	--	--	--
--	--	--	--	--
--	--	--	--	--
--	--	--	--	--
--	--	--	--	--
--	--	--	--	--
--	--	--	--	--
--	--	--	--	--
--	--	--	--	--
--	--	--	--	--
--	--	--	--	--
--	--	--	--	--
--	--	--	--	--
--	--	--	--	--
--	--	--	--	--
--	--	--	--	--
--	--	--	--	--
--	--	--	--	--
--	--	--	--	--
--	--	--	--	--
--	--	--	--	--
--	--	--	--	--
--	--	--	--	--
--	--	--	--	--
--	--	--	--	--
--	--	--	--	--
--	--	--	--	--
--	--	--	--	--
--	--	--	--	--
--	--	--	--	--
--	--	--	--	--
--	--	--	--	--
--	--	--	--	--
--	--	--	--	--
--	--	--	--	--
--	--	--	--	--
--	--	--	--	--
--	--	--	--	--
--	--	--	--	--
--	--	--	--	--
--	--	--	--	--
--	--	--	--	--
--	--	--	--	--
--	--	--	--	--
--	--	--	--	--
--	--	--	--	--
--	--	--	--	--
--	--	--	--	--
--	--	--	--	--
--	--	--	--	--
--	--	--	--	--
--	--	--	--	--
--	--	--	--	--
--	--	--	--	--
--	--	--	--	--
--	--	--	--	--
--	--	--	--	--
--	--	--	--	--
--	--	--	--	--
--	--	--	--	--
--	--	--	--	--
--	--	--	--	--
--	--	--	--	--
--	--	--	--	--
--	--	--	--	--
--	--	--	--	--
--	--	--	--	--
--	--	--	--	--
--	--	--	--	--
--	--	--	--	--
--	--	--	--	--
--	--	--	--	--
--	--	--	--	--
--	--	--	--	--
--	--	--	--	--
--	--	--	--	--
--	--	--	--	--
--	--	--	--	--
--	--	--	--	--
--	--	--	--	--
--	--	--	--	--
--	--	--	--	--
--	--	--	--	--
--	--	--	--	--
--	--	--	--	--
--	--	--	--	--
--	--	--	--	--
--	--	--	--	--
--	--	--	--	--
--	--	--	--	--
--	--	--	--	--
--	--	--	--	--
--	--	--	--	--
--	--	--	--	--
--	--	--	--	--
--	--	--	--	--
--	--	--	--	--
--	--	--	--	--
--	--	--	--	--
--	--	--	--	--
--	--	--	--	--
--	--	--	--	--
--	--	--	--	--
--	--	--	--	--
--	--	--	--	--
--	--	--	--	--
--	--	--	--	--
--	--	--	--	--
--	--	--	--	--
--	--	--	--	--
--	--	--	--	--
--	--	--	--	--
--	--	--	--	--
--	--	--	--	--
--	--	--	--	--
--	--	--	--	--
--	--	--	--	--
--	--	--	--	--
--	--	--	--	--
--	--	--	--	--
--	--	--	--	--
--	--	--	--	--
--	--	--	--	--
--	--	--		--

## Sheet: Figure 4
	Fig. 4a					Fig. 4b					Fig. 4c
Time	Glucose	Xylose	Formic acid		Time	Glucose	Xylose	Formic acid		Time	Glucose	Xylose	Formic acid
10	15	25	0		10	36	41	0.4		10	69	80	0.9
20	25	36	0		17	81	95	1		20	50	71	0.7
30	37	48	0.02		30	74	84	0.9		30	41	50	0.2
40	48	61	0.4		40	67	72	0.4		40	20	29	0.04
50	54	72	0.7		50	41	50	0.04		50	8	20	0.07
60	70	81	0.9		60	29	23	0.02		60	1.8	9	0.09
